# Supplementary material for: Co-Culture with Two Soil Fungal Strains Enhances Growth and Secondary Metabolite Biosynthesis in Cordyceps takaomontana
Source: J Fungi (Basel). 2025 Jul 29;11(8):559. doi: 10.3390/jof11080559 (PMC12387924; doi:10.3390/jof11080559)
Supplement: Supplementary file 1 [file jof-11-00559-s001.zip › Table S1.xlsx]

## Sheet: Sheet1
Table S1 Differential metabolites in the S1 group (FC > 1.2 or < 0.8 and VIP ≥ 1)
ID	adduct	Name	VIP	Fold change	p-value	m/z	rt(min)	KEGG	Superclass	Class	Subclass	Formula	INCHIKEY	SMILES	CC-3-1	CC-3-2	CC-3-3	CC-3-4	CC-3-5	CC-3-6	CC-7-1	CC-7-2	CC-7-3	CC-7-4	CC-7-5	CC-7-6	CC-N-1	CC-N-2	CC-N-3	CC-N-4	CC-N-5	CC-N-6	QC-1	QC-2	QC-3
POS_2343	[M+H]+	Quinolactacin A	10.3221	0.326148162938192	5.53047e-07	271.144	5.47		Organoheterocyclic compounds	Quinolines and derivatives	Pyrroloquinolines	C16H18N2O2	FLHQAMWKNPOTDV-UHFFFAOYSA-N	CCC(C)C1NC(=O)C2=C1N(C)C3=C(C=CC=C3)C2=O	1.01153e+06	3.57348e+06	1.69163e+06	2.06038e+06	3.49545e+06	1.52425e+06	1.44881e+07	1.24314e+07	1.20575e+07	1.10891e+07	1.07152e+07	1.00648e+07	4.2789e+07	3.79828e+07	3.66686e+07	3.0068e+07	3.94215e+07	3.02907e+07	2.4339e+07	2.45024e+07	2.60247e+07
POS_609	[M+Li]+	Notoginsenoside R1	1.029	3179.87	0.0605136	165.075	0.649	C07326	Organic oxygen compounds	Organooxygen compounds	Carbohydrates and carbohydrate conjugates	C6H12O5	MPCAJMNYNOGXPB-SLPGGIOYSA-N	OC[C@H]1OC[C@H](O)[C@@H](O)[C@@H]1O	394677	323694	366313	305327	416065	403242	279289	358237	440102	389189	457598	484986	170497	169227	182416	119786	198090	185147	320343	315877	289214
POS_4265	[M+NH4]+	Enniatin B	7.38986	1606.94	0.0412559	360.148	0.66		Organic oxygen compounds	Organooxygen compounds	Carbohydrates and carbohydrate conjugates	C12H22O11	DLRVVLDZNNYCBX-CQUJWQHSSA-N	OCC1OC(OCC2OC(O)C(O)C(O)C2O)C(O)C(O)C1O	7.37264e+06	6.82906e+06	7.644e+06	6.52069e+06	6.94321e+06	7.08831e+06	9.00926e+06	7.23332e+06	7.16829e+06	6.45742e+06	7.3819e+06	6.85273e+06	4.71618e+06	4.36183e+06	4.72509e+06	5.15431e+06	5.01042e+06	4.63273e+06	6.31642e+06	6.29297e+06	5.90245e+06
POS_5456	[M-H2O+H]+	(3s,6r,9s,12r,15s,18r)-3,6,9,12,18-Pentaisopropyl-4,10,16-trimethyl-15-sec-butyl-1,7,13-trioxa-4,10,16-triazacyclooctadecane-2,5,8,11,14,17-hexone	4.27484	1294.57	0.0473678	411.326	12.335		Lipids and lipid-like molecules	Steroids and steroid derivatives	Ergostane steroids	C28H44O3	VXOZCESVZIRHCJ-LNSUSAKYSA-N	CC(C)C(C)C=CC(C)C1CCC2C1(C)CCC3C4(C)CCC(O)CC45OOC23C=C5	1.22276e+06	2.996e+06	3.02254e+06	3.80822e+06	3.46956e+06	3.01605e+06	3.72994e+06	4.24851e+06	3.12874e+06	1.25427e+06	3.06172e+06	2.8491e+06	358336	349081	277718	218144	254461	329211	2.25377e+06	2.26998e+06	2.3186e+06
POS_6819	[M+NH4]+	Enniatin B1	3.97252	1232.02	0.0403414	478.288	11.036		Lipids and lipid-like molecules	Fatty Acyls	Fatty amides	C20H36N4O8	VJQANBSDAGCDJE-UHFFFAOYSA-N	CC(=O)N(O)CCCCCN=C(O)CCC(=O)N(O)CCCCCN=C(O)CCC(O)=O	2.38173e+06	2.06402e+06	1.50302e+06	2.6435e+06	1.51467e+06	2.02253e+06	1.46514e+06	2.5961e+06	1.59947e+06	1.95693e+06	1.46238e+06	1.54554e+06	5.74903e+06	4.61869e+06	4.37621e+06	3.43081e+06	3.69403e+06	3.84479e+06	2.79237e+06	2.76574e+06	2.6645e+06
POS_5460	[M+H-H2O]+	[1-(3,4-Dihydroxy-5-methoxyphenyl)-7-(3,4-dihydroxyphenyl)heptan-3-yl] acetate	2.20204	1162.48	0.0568109	411.358	14.292					C29H46O	QMYGTTSPVRKRJP-UUORKCOBNA-N	OC1CCC2(C)C(CCC3(C)C2CCC4C5C(C(=C)C)CCC5(O)CCC43C)C1(C)C	1087.31	3380.93	629.383	666.405	1108.46	765.382	3078.55	641.4	1282.73	1442.87	459.803	2371.63	548123	464469	747599	330040	560061	193705	164451	163604	166486
POS_5879	[M+H]+	3-Carboxy-4-methyl-5-propyl-2-furanpropionic acid	4.28247	42.9838	0.035265	429.332	12.655		Lipids and lipid-like molecules	Steroids and steroid derivatives	Ergostane steroids	C28H44O3	VXOZCESVZIRHCJ-KGHQQZOUSA-N	CC(C)[C@@H](C)/C=C/[C@@H](C)[C@H]1CC[C@@H]2[C@]1(C)CC[C@@H]3[C@@]4(C)CC[C@H](O)C[C@@]45OO[C@@]23C=C5	275173	466314	476624	641183	695984	441458	318411	643638	526298	196174	667548	567317	26815.1	36715	24460.7	59912	61667.4	63059.1	357792	357754	427247
POS_2062	[M]+	Dihydrocitrinone	4.73994	15.6275	0.0116404	258.11	0.603		Lipids and lipid-like molecules	Glycerophospholipids	Glycerophosphocholines	[C8H21NO6P]+	SUHOQUVVVLNYQR-MRVPVSSYSA-O	C[N+](C)(C)CCO[P](O)(=O)OCC(O)CO	693651	401661	437076	300210	440584	403064	986826	687914	665462	627538	750640	769652	516166	486306	332205	274307	382148	324170	524667	518088	499281
POS_4701	[M]+	Ergosterol peroxide	1.46388	10.7083	0.000198727	377.316	12.655		Organic acids and derivatives	Carboxylic acids and derivatives	Amino acids, peptides, and analogues	C18H23N3O2S2	JXDWMFMAEDSXNI-QZTJIDSGSA-N	CS[C@@]1(CC2=C[NH]C3=C2C=CC=C3)NC(=O)[C@](NC1=O)(SC)C(C)C	416528	730093	761020	1.02824e+06	1.07141e+06	670793	492656	1.01042e+06	851434	292041	962513	820638	121230	100972	73867.5	129361	130204	127007	579087	571678	592301
POS_573	[M+H]+	L-Arabinitol	1.15212	10.6891	0.00366252	162.112	0.65	C00318	Organic nitrogen compounds	Organonitrogen compounds	Quaternary ammonium salts	C7H15NO3	PHIQHXFUZVPYII-ZCFIWIBFSA-N	C[N+](C)(C)CC(O)CC([O-])=O	384650	584499	527333	483958	551554	420133	379557	745187	781670	636089	615438	599563	366055	350017	308281	242797	347152	284489	484027	476553	420535
POS_4172	[M+H]+	(1S,2R,5R,6R,10R,13S,15S)-5-[(E,2R,5R)-5,6-Dimethylhept-3-en-2-yl]-6,10-dimethyl-16,17-dioxapentacyclo[13.2.2.01,9.02,6.010,15]nonadec-18-en-13-ol	3.6461	10.2254	6.01451e-05	355.283	11.506					C21H38O4	PGURXSLSPSOJSS-ZHOBMISMNA-N	O=C(O)CC1OOC(C=C1CC)(CC)CC(C)CC(CC)CCCC	366739	360928	305386	356259	351204	401621	751445	594595	294813	368923	283921	289882	2.41919e+06	1.55717e+06	1.44417e+06	1.14045e+06	1.10828e+06	1.06271e+06	712469	702921	694747
POS_9202	[M]+	Citrinin	2.75967	9.42032	0.0350303	625.396	6.986	C16289	Phenylpropanoids and polyketides	Flavonoids	Flavonoid glycosides	C28H33O16	IPVSUYLZIAYTOK-DPOJTEBASA-O	COC1=CC(=CC=C1O)C2=[O+]C3=C(C=C2OC4OC(CO)C(O)C(O)C4O)C(=CC(=C3)O)OC5OC(CO)C(O)C(O)C5O	156958	611040	396325	266868	591813	156934	3.28973e+06	3.17802e+06	2.39303e+06	2.46415e+06	2.39699e+06	2.92538e+06	4.41022e+06	3.81721e+06	5.278e+06	3.21984e+06	4.49451e+06	3.99203e+06	5.29371e+06	5.41278e+06	4.99698e+06
POS_7087	[M+H]+	Citrinin hydrate	1.86794	7.78096	0.0173895	493.281	9.252		Organic acids and derivatives	Carboxylic acids and derivatives	Amino acids, peptides, and analogues	C28H36N4O4	OWKLJRMFTXDULF-UHFFFAOYSA-N	CC(C)C1NC(=O)C(CC2=CC=CC=C2)NC(=O)C(CC3=CC=CC=C3)NC(=O)C(NC1=O)C(C)C	168341	1.82367e+06	1.15608e+06	733960	2.29286e+06	503302	1.25503e+06	4.54575e+06	1.92307e+06	933961	1.08013e+06	1.05414e+06	6.1837e+06	5.19233e+06	1.01021e+07	4.41544e+06	6.34894e+06	4.44288e+06	3.6403e+06	3.60947e+06	3.55843e+06
POS_1418	[M+H]+	Polanrazine B	1.72986	6.48905	0.000314948	220.117	2.492	C00864	Organic acids and derivatives	Carboxylic acids and derivatives	Amino acids, peptides, and analogues	C9H17NO5	GHOKWGTUZJEAQD-ZETCQYMHSA-N	CC(C)(CO)C(O)C(O)=NCCC(O)=O	323413	306922	352928	323885	373911	367237	158254	433634	470901	289797	476296	460716	215454	198288	85326.4	63004.4	268476	66140.2	249289	246229	243736
POS_138	[M+H]+	Sulfo jasmonate	2.10591	3.8313	0.055317	118.085	0.652		Organic acids and derivatives	Carboxylic acids and derivatives	Amino acids, peptides, and analogues	C5H11NO2	KWIUHFFTVRNATP-UHFFFAOYSA-N	C[N+](C)(C)CC([O-])=O	354836	379230	718246	411224	842855	319521	754080	1.17709e+06	510570	722347	375513	380336	1.33868e+06	1.06466e+06	1.13505e+06	1.02879e+06	1.14718e+06	1.06358e+06	898276	880236	771953
POS_1167	[M]+	Benzaldehyde	1.03175	3.77159	0.0374506	204.123	0.698		Lipids and lipid-like molecules	Fatty Acyls	Fatty acid esters	C9H18NO4+	RDHQFKQIGNGIED-MRVPVSSYSA-O	CC(=O)OC(CC(O)=O)C[N+](C)(C)C	1.7933e+06	2.02248e+06	2.76298e+06	2.15743e+06	2.2023e+06	2.25205e+06	1.60694e+06	2.74708e+06	2.26569e+06	1.71159e+06	2.4066e+06	2.39738e+06	1.69939e+06	1.65919e+06	1.53885e+06	1.47716e+06	1.60572e+06	1.33165e+06	1.88675e+06	1.85206e+06	1.70834e+06
POS_1591	[M+H]+	2-Isopropylmalic acid	5.81469	3.1236	0.00377539	231.065	6.034	C09049	Organoheterocyclic compounds	Benzopyrans	1-benzopyrans	C13H10O4	NZVQLVGOZRELTG-UHFFFAOYSA-N	COC1=C2C=COC2=CC3=C1C(=O)C=C(C)O3	835.518	4030.6	1091.79	934.981	1244.36	1236.13	13460.8	7203.5	27813	6368.03	7416.25	7612.31	328446	273480	1.0289e+06	185526	355923	164995	134325	132890	124453
POS_8163	[M+Na]+	Pantothenic acid	1.05654	2.55339	0.0047209	551.208	6.063		Lipids and lipid-like molecules	Prenol lipids	Terpene glycosides	C25H36O12	PRWWZXHOHQRKDQ-SVDQWWJBSA-N	CC(=CCCC(C)(O)C=C)C(=O)OC1C2OC2(C)C3C(OC=CC13O)OC4OC(CO)C(O)C(O)C4O	2.20726e+06	3.38388e+06	3.94956e+06	5.09677e+06	3.06015e+06	2.51447e+06	1.07197e+06	3.56974e+06	2.2737e+06	2.40512e+06	3.44678e+06	3.6257e+06	1.46224e+06	1.16206e+06	1.68904e+06	1.64049e+06	1.29101e+06	1.97068e+06	2.50656e+06	2.4821e+06	2.39401e+06
POS_132	[M+H]+	1,5-Anhydro-D-glucitol	1.1003	2.35026	3.55884e-05	116.07	0.679		Organic acids and derivatives	Carboxylic acids and derivatives	Amino acids, peptides, and analogues	C5H9NO2	ONIBWKKTOPOVIA-UHFFFAOYSA-N	OC(=O)C1CCCN1	2.81875e+06	2.77992e+06	3.27789e+06	2.71575e+06	2.95326e+06	2.89035e+06	1.42896e+06	3.06828e+06	2.97083e+06	2.81748e+06	2.79913e+06	2.77095e+06	3.69397e+06	3.45467e+06	3.0826e+06	3.05164e+06	3.2816e+06	3.36752e+06	3.0191e+06	2.98668e+06	2.65348e+06
POS_3714	[M+H-H2O]+	Isoreserpin	1.52971	2.25716	0.00391031	337.271	10.643					C21H38O4	GNDMMQFAFXCKOZ-HQNHMHSFNA-N	OCC=C(CO)CCCC(CO)CCC=C(C)C(O)CC(=C)C(C)C	1.39294e+06	1.67961e+06	1.07956e+06	1.60685e+06	1.06957e+06	1.28622e+06	383538	1.49167e+06	992721	1.37792e+06	855248	841032	3.22424e+06	1.95306e+06	1.50468e+06	1.5015e+06	1.50023e+06	1.26898e+06	1.38736e+06	1.38565e+06	1.36802e+06
POS_2833	[M+H]+	Levocarnitine	1.23404	1.97889	0.000470916	295.154	5.039		Lipids and lipid-like molecules	Fatty Acyls	Fatty acids and conjugates	C16H22O5	HXLDSEPZKLJMIQ-DHZHZOJOSA-N	COC1=C(C)C(=O)OC(=C1)\\C(C)=C\\C(C)CCCC(O)=O	626834	1.03492e+06	1.37196e+06	1.39625e+06	900198	728883	484588	1.38306e+06	779817	569605	1.14864e+06	1.16866e+06	521505	467679	534409	608069	499753	672199	831754	832368	817164
POS_1663	[M+H]+	Mannitol	2.12126	1.97143	0.005326	235.131	5.039		Benzenoids	Indanes	Indanones	C14H18O3	LGXRGPOUGZXSEB-NSHDSACASA-N	CC1=CC2=C(C(=C1CCO)C)C(=O)[C@H](CO)C2	462616	773645	996073	1.03416e+06	685724	570085	373975	1.05128e+06	570730	411964	871474	827694	394167	345221	406546	433674	372707	493432	616783	610538	574698
POS_1565	[M-H2O+H]+	Heneicosanoic acid	1.38766	1.95234	0.0354985	229.12	5.039		Lipids and lipid-like molecules	Prenol lipids	Sesquiterpenoids	C15H18O3	CVIVANCKIBYAOP-WSQYCBKMSA-N	C\\C1=C/CC[C@]2(C)O[C@H]2C(=O)C3=C(C1)OC=C3C	405161	665899	807047	882932	558533	485135	318329	854819	477144	367288	720233	714132	346114	300455	343686	383280	341876	431546	538376	537314	512268
POS_9558	[M+H]+	Adenosine monophosphate	1.04906	1.94889	0.00135286	654.431	10.53		Organic acids and derivatives	Peptidomimetics	Depsipeptides	C34H59N3O9	UQCSETXJXJTMKO-UMURLBKASA-N	CC[C@H](C)[C@@H]1N(C)C(=O)[C@H](OC(=O)[C@H](C(C)C)N(C)C(=O)[C@H](OC(=O)[C@H](C(C)C)N(C)C(=O)[C@H](OC1=O)C(C)C)C(C)C)C(C)C	452.17	427.651	566.236	713.867	319.881	541.99	7.40048e+06	3.09946e+06	1.18701e+06	1.10623e+07	806806	911785	890.164	5035.71	5015.38	1248.18	2010.25	5660.24	1.74359e+06	1.7379e+06	1.78323e+06
POS_1864	[M+H]+	2-(((R)-2,3-Dihydroxypropyl)phosphoryloxy)-N,N,N-trimethylethanaminium	1.40075	1.93842	0.000251152	247.131	5.039		Lipids and lipid-like molecules	Prenol lipids	Terpene lactones	C15H18O3	UQNONRHPSCIIJO-SKVKQCJPSA-N	CC1CC2OC(=O)C(=C)C2CC3=C(C)C(=O)CC13	514996	868859	1.08332e+06	1.12981e+06	746043	620518	399222	1.12757e+06	620268	460576	937906	899398	446859	378089	451201	481309	422831	558366	689129	685501	636379
POS_9388	[M+H]+	L-Rhamnose	1.14272	1.83183	0.00206635	640.417	10.259		Organic acids and derivatives	Peptidomimetics	Depsipeptides	C33H57N3O9	MIZMDSVSLSIMSC-VYLWARHZSA-N	CC(C)[C@H]1OC(=O)[C@H](C(C)C)N(C)C(=O)[C@H](OC(=O)[C@H](C(C)C)N(C)C(=O)[C@H](OC(=O)[C@H](C(C)C)N(C)C1=O)C(C)C)C(C)C	1423.5	1079.33	1405.43	1129.45	829.292	1293.86	2.86899e+07	7.17635e+06	3.61902e+06	2.95143e+07	2.93324e+06	2.71325e+06	2767.6	10985.6	10691.3	3105.05	3879.75	15023	5.84793e+06	5.83575e+06	5.52766e+06
POS_9749	[M+NH4]+	[(1aR,1bS,2S,5aS,6R,6aS)-5a-hydroxy-1a-methyl-2-[(2S,3R,4S,5S,6R)-3,4,5-trihydroxy-6-(hydroxymethyl)oxan-2-yl]oxy-1b,2,6,6a-tetrahydrooxireno[1,2]cyclopenta[4,5-b]pyran-6-yl] (2E,6S)-6-hydroxy-2,6-dimethylocta-2,7-dienoate	2.4791	1.77885	0.0190988	671.459	10.529		Organic acids and derivatives	Peptidomimetics	Depsipeptides	C34H59N3O9	UQCSETXJXJTMKO-HLRZJIOYSA-N	CCC(C)C1N(C)C(=O)C(OC(=O)C(C(C)C)N(C)C(=O)C(OC(=O)C(C(C)C)N(C)C(=O)C(OC1=O)C(C)C)C(C)C)C(C)C	790.92	362.607	721.372	853.994	436.564	617.11	7.72378e+06	3.86663e+06	1.95466e+06	1.5985e+07	1.25383e+06	1.19047e+06	843.541	6807	5169.73	1904.63	2338.92	7635.02	2.36032e+06	2.38799e+06	2.45329e+06
POS_5823	[M+Na]+	Glutamine	1.88947	1.74827	0.00449274	427.18	2.884		Phenylpropanoids and polyketides	Diarylheptanoids	Linear diarylheptanoids	C22H28O7	ISMTYWQWKQRTNM-UHFFFAOYSA-N	COC1=C(O)C(=CC(=C1)CCC(CCCCC2=CC=C(O)C(=C2)O)OC(C)=O)O	31114.1	26932.9	104330	67902.4	28542.5	56072.4	2.36079e+06	4.41394e+06	959212	27681.3	501531	479023	1443.91	1072.56	1449.66	1307.84	832.43	1413.9	488349	480069	468483
POS_12413	[M+Na]+	Pterosin G	1.14446	1.67929	0.0349679	955.52	7.888		Lipids and lipid-like molecules	Prenol lipids	Terpene glycosides		LLPWNQMSUYAGQI-OOSPGMBYSA-N	CC(C)=CCC[C@](C)(O[C@@H]1O[C@H](CO)[C@@H](O)[C@H](O)[C@H]1O)[C@H]2CC[C@]3(C)[C@@H]2[C@H](O)C[C@@H]4[C@@]5(C)CC[C@H](O)C(C)(C)[C@@H]5[C@H](C[C@@]34C)O[C@@H]6O[C@H](CO)[C@@H](O)[C@H](O)[C@H]6O[C@@H]7OC[C@@H](O)[C@H](O)[C@H]7O	35.114	79.9414	29.1719	12.762	10.0631	143.494	626197	547587	132512	13988	53977.9	49396.2	57.244	64.2354	35.0089	147.307	45.3697	98.5445	105699	102475	96394.2
NEG_1344	[M-H]-	(E)-7-(4-Methoxy-5-methyl-6-oxopyran-2-yl)-5-methyloct-6-enoic acid	1.33934	1.67525	0.034082	179.055	0.655	C00221	Organic oxygen compounds	Organooxygen compounds	Carbohydrates and carbohydrate conjugates	C6H12O6	WQZGKKKJIJFFOK-GASJEMHNSA-N	OC[C@H]1OC(O)[C@H](O)[C@@H](O)[C@@H]1O	267704	274172	251911	285225	279461	294809	257126	249073	239584	251410	243960	229737	483901	449730	511563	430944	482167	431220	310662	311185	327236
NEG_5672	[M-H]-	Cinnamic acid	1.5607	1.63693	0.028092	311.222	8.971		Lipids and lipid-like molecules	Fatty Acyls	Fatty acids and conjugates	C18H32O4	NMONGVDUESEHOK-UHFFFAOYSA-N	CC\C=C/CC(O)C(O)C\C=C/CCCCCCCC(O)=O	241569	252518	220544	209171	250486	135262	17906	140787	154919	183209	136897	145366	652247	618253	858338	886723	771660	806332	230648	227681	207402
NEG_4368	[M-H]-	Achalensolide	1.16447	1.62304	0.0410848	281.251	12.317	C08367	Lipids and lipid-like molecules	Fatty Acyls	Fatty acids and conjugates	C18H34O2	UWHZIFQPPBDJPM-BQYQJAHWSA-N	CCCCCC\\C=C\\CCCCCCCCCC(O)=O	1.74164e+07	1.37424e+07	9.2034e+06	8.27283e+06	1.68681e+07	7.55051e+06	3.64212e+06	6.65824e+06	5.39825e+06	1.11981e+07	6.74261e+06	5.62013e+06	2.32389e+07	2.05357e+07	1.95652e+07	2.12484e+07	1.93014e+07	1.89717e+07	1.16952e+07	1.16875e+07	1.155e+07
NEG_4861	[M-H]1-	(3R,5S,8E)-5,9,14-Trimethyl-4,12-dioxatricyclo[9.3.0.03,5]tetradeca-1(11),8,13-trien-2-one	1.02818	1.60783	0.037605	293.213	9.854		Lipids and lipid-like molecules	Fatty Acyls	Lineolic acids and derivatives	C18H30O3	KLLGGGQNRTVBSU-JDTPQGGVSA-N	CC\\C=C/CC(O)\\C=C\\C=C/CCCCCCCC(O)=O	39403.8	85423.9	24703.8	78083.4	41098.8	82730.5	18862.8	50711.1	26914.2	83752.2	50856.6	26173.7	700079	480567	1.08851e+06	702404	540228	656459	185199	180661	186452
NEG_5072	[M-H]-	Arginine	1.45452	1.6067	0.00900751	297.243	10.44	C19620	Lipids and lipid-like molecules	Fatty Acyls	Lineolic acids and derivatives	C18H34O3	IMYZYCNQZDBZBQ-UHFFFAOYSA-N	CCCCCCCCC1OC1CCCCCCCC(O)=O	586377	600277	643058	585648	632020	862914	124737	783262	268005	1.32495e+06	757307	255497	2.02443e+06	1.8442e+06	1.97907e+06	1.85833e+06	1.98112e+06	2.07116e+06	670656	666543	645529
NEG_12205	[M-H]-	beta-Gentiobiose	3.88035	1.54203	4.33911e-05	478.293	11.483		Lipids and lipid-like molecules	Glycerophospholipids	Glycerophosphoethanolamines	C23H46NO7P	PYVRVRFVLRNJLY-UHFFFAOYSA-N	CCCCCCCCC=CCCCCCCCC(=O)OCC(O)CO[P](O)(=O)OCCN	930026	1.07531e+06	671238	1.08787e+06	906996	1.05021e+06	790840	946899	665331	1.65125e+06	1.00119e+06	690942	3.67768e+06	2.23619e+06	2.44682e+06	2.31755e+06	2.36183e+06	2.35052e+06	1.13409e+06	1.14223e+06	1.14668e+06
NEG_5512	[M-H]-	Uridine-diphosphate-N-acetylglucosamine	1.16766	1.45382	0.00141472	307.266	12.485		Lipids and lipid-like molecules	Fatty Acyls	Fatty acids and conjugates	C20H36O2	XSXIVVZCUAHUJO-UHFFFAOYSA-N	O=C(O)CCCCCCCCCC=CCC=CCCCCC	1.07967e+06	920865	643779	600558	1.08116e+06	499608	224561	359333	313800	632354	384893	346612	1.18958e+06	1.2185e+06	799930	729304	803655	770753	807269	810064	843936
NEG_3828	[M-H]-	l-Isoleucine	2.44146	1.44057	0.0447315	269.045	9.609	C10343	Benzenoids	Anthracenes	Anthraquinones		RHMXXJGYXNZAPX-UHFFFAOYSA-N	CC1=CC2=C(C(=C1)O)C(=O)C3=C(C=C(O)C=C3O)C2=O	1501.29	81263	1906.14	2022.08	1792.48	3040.6	14463.3	9677.33	13651.1	8110.02	9954.98	11300.5	214350	198696	554144	183615	253263	255372	74725.5	74520.8	73392.8
NEG_7097	[M-H]-	Hydron;tetradecyl sulfate	1.11807	1.41691	0.00309032	346.055	0.692	C00020	Nucleosides, nucleotides, and analogues	Purine nucleotides	Purine ribonucleotides	C10H14N5O7P	UDMBCSSLTHHNCD-KQYNXXCUSA-N	NC1=NC=NC2=C1N=C[N]2C3OC(CO[P](O)(O)=O)C(O)C3O	396964	341172	305100	294826	434306	333463	163420	372156	290064	251014	347187	284751	182221	147617	142817	112065	145033	146947	227371	224130	228026
NEG_16105	[M-H]-	O-Acetylcarnitine	1.87461	1.41058	0.00698366	606.075	0.605	C00043	Nucleosides, nucleotides, and analogues	Pyrimidine nucleotides	Pyrimidine nucleotide sugars	C17H27N3O17P2	LFTYTUAZOPRMMI-CFRASDGPSA-N	CC(=O)N[C@@H]1[C@@H](O)[C@H](O)[C@@H](CO)O[C@@H]1O[P](O)(=O)O[P](O)(=O)OC[C@H]2O[C@H]([C@H](O)[C@@H]2O)N3C=CC(=O)NC3=O	568076	657966	493470	553674	530102	675612	693873	574222	490901	485073	592831	525432	363747	369296	313637	358840	425755	481478	613318	622162	681237
NEG_1086	[M-H]-	Pyrrolidin-1-ium-2-carboxylate	1.32351	0.795486	0.0286852	163.061	0.651					C6H12O5	PNNNRSAQSRJVSB-BXKVDMCESA-N	C[C@@H]([C@@H]([C@H]([C@H](C=O)O)O)O)O	357033	325087	307563	310121	360888	408287	240276	453397	287145	389926	429504	294558	178858	182510	189717	132980	222700	236793	286287	285044	277023
NEG_596	[M-H]-	2-Azaniumylethyl (3-hexadecanoyloxy-2-hydroxypropyl) phosphate	3.1834	0.720554	0.004496	129.021	0.708	C02226	Lipids and lipid-like molecules	Fatty Acyls	Fatty acids and conjugates	C5H6O4	HNEGQIOMVPPMNR-IHWYPQMZSA-N	CC(=CC(O)=O)C(O)=O	718291	701099	595339	698067	726348	626252	350770	589250	482659	738783	567391	481050	882385	842015	779630	626887	831055	856489	641011	636603	602572
NEG_4848	[M-H]-	(2-Hydroxy-3-octadeca-9,12-dienoyloxypropyl) 2-(trimethylazaniumyl)ethyl phosphate	3.38546	0.668959	0.0352228	293.179	10.656		Organic acids and derivatives	Organic sulfuric acids and derivatives	Sulfuric acid esters	C14H30O4S	URLJMZWTXZTZRR-UHFFFAOYSA-N	CCCCCCCCCCCCCCO[S](O)(=O)=O	546046	501941	483881	497880	535354	640929	408134	526834	543250	524976	546519	543830	410559	283928	324387	503135	330764	330528	391042	392070	408365
NEG_891	[M-H]-	Citraconic acid	1.24387	0.666168	0.00213773	151.06	0.68	C00532	Organic oxygen compounds	Organooxygen compounds	Carbohydrates and carbohydrate conjugates	C5H12O5	HEBKCHPVOIAQTA-IMJSIDKUSA-N	OC[C@H](O)C(O)[C@@H](O)CO	343079	264057	446356	389680	374662	224229	27590.2	298477	336924	90847.5	256672	325099	20988.5	26051.2	18544.3	15743.5	20731	22891.8	170288	168394	178212
NEG_443	[M-H]-	Peonidin-3,5-O-di-beta-glucopyranoside	2.02469	0.660298	0.00151872	114.056	0.681	C00148	Organic acids and derivatives	Carboxylic acids and derivatives	Amino acids, peptides, and analogues	C5H9NO2	ONIBWKKTOPOVIA-BYPYZUCNSA-N	OC(=O)C1CCCN1	1.45596e+06	1.3728e+06	1.40457e+06	1.4342e+06	1.44252e+06	1.39703e+06	557058	1.40384e+06	1.4372e+06	1.53769e+06	1.43501e+06	1.38488e+06	2.03839e+06	2.02446e+06	1.74027e+06	1.60283e+06	2.16385e+06	2.18295e+06	1.3369e+06	1.33436e+06	1.35e+06
NEG_1261	[M-H]-	Proline	1.94628	0.659903	0.003708	175.062	2.187		Lipids and lipid-like molecules	Fatty Acyls	Fatty acids and conjugates	C7H12O5	BITYXLXUCSKTJS-UHFFFAOYSA-N	CC(C)C(O)(CC(O)=O)C(O)=O	1.25797e+07	1.60813e+06	1.84807e+06	2.07623e+06	2.14517e+06	2.4404e+06	2.02927e+06	8.74203e+06	6.35256e+06	7.17574e+06	9.17421e+06	6.38699e+06	1.20404e+06	1.2924e+06	1.18838e+06	1.01277e+06	3.91464e+06	4.14894e+06	755798	715053	706548
NEG_16132	[M-H]-	Betaine	1.27462	0.578337	0.00481765	607.26	4.389		Alkaloids and derivatives	Yohimbine alkaloids		C33H40N2O9	QEVHRUUCFGRFIF-UHFFFAOYNA-N	COC1C(CC2CN3CCC4=C([NH]C5=C4C=CC(=C5)OC)C3CC2C1C(=O)OC)OC(=O)C6=CC(=C(OC)C(=C6)OC)OC	1.08923e+06	1.04243e+06	1.12182e+06	1.29514e+06	1.06381e+06	1.24742e+06	204198	796957	678835	815024	728173	630546	190460	327683	313137	372422	249051	254582	237660	237933	232493
NEG_816	[M-H]-	12,19,20-Trihydroxy-14-methylenegeranylnerol	1.62157	0.542526	0.0326404	145.063	0.622	C00064	Organic acids and derivatives	Carboxylic acids and derivatives	Amino acids, peptides, and analogues	C5H10N2O3	ZDXPYRJPNDTMRX-VKHMYHEASA-N	NC(CCC(O)=N)C(O)=O	837564	870461	806224	822523	808688	885349	852297	994777	1.17778e+06	550610	955748	1.14946e+06	570605	375866	549371	362537	687832	703104	738655	738481	718813
NEG_11355	[M-H]-	D-Glucose	1.14178	0.52729	2.15129e-08	452.277	11.502		Lipids and lipid-like molecules	Glycerophospholipids	Glycerophosphoethanolamines	C21H44NO7P	YVYMBNSKXOXSKW-UHFFFAOYSA-N	CCCCCCCCCCCCCCCC(=O)OCC(O)CO[P](O)(=O)OCCN	1.05194e+07	9.7882e+06	8.77621e+06	9.81925e+06	1.01305e+07	8.91584e+06	6.21773e+06	6.83858e+06	6.78392e+06	6.07264e+06	7.07687e+06	6.99763e+06	1.01485e+07	9.46979e+06	8.65529e+06	1.20064e+07	7.64815e+06	7.56712e+06	7.01806e+06	7.01523e+06	6.86999e+06
NEG_1436	[M-H]-	9-Hydroperoxyoctadeca-10,12-dienoic acid	4.19752	0.507109	0.0235779	181.072	1.283	C00392	Organic oxygen compounds	Organooxygen compounds	Carbohydrates and carbohydrate conjugates	C6H14O6	FBPFZTCFMRRESA-KVTDHHQDSA-N	OCC(O)C(O)C(O)C(O)CO	1.17302e+06	1.09038e+06	1.51388e+06	948535	1.15034e+06	1.62335e+06	685116	1.45315e+06	925387	1.50575e+06	1.5423e+06	958278	581253	384216	419597	701823	753681	745650	679510	681398	748875
NEG_1236	[M-H]-	9,12,13-Trihydroxyoctadeca-10,15-dienoic acid	1.24384	0.504641	0.0268073	173.104	0.719	C00062	Organic acids and derivatives	Carboxylic acids and derivatives	Amino acids, peptides, and analogues	C6H14N4O2	ODKSFYDXXFIFQN-BYPYZUCNSA-N	NC(CCCNC(N)=N)C(O)=O	445313	386972	513324	574201	597523	636131	851428	710997	837710	463550	667542	706516	530781	231276	440947	377650	397500	659398	645358	591542	396655
NEG_3658	[M-H]-	4-[5-[[4-[5-[Acetyl(hydroxy)amino]pentylamino]-4-oxobutanoyl]-hydroxyamino]pentylamino]-4-oxobutanoic acid	3.26639	0.413228	7.08741e-05	265.072	5.828		Benzenoids	Benzene and substituted derivatives	Benzoic acids and derivatives	C13H14O6	VVVMDYGNIVXIIG-INEUFUBQSA-N	C[C@H]1OC(=O)C2=C([C@@H]1C)C(=C(O)C(=C2O)C(O)=O)C	13580.2	45753.2	6746.96	10057.9	13520.9	11414.3	1.94928e+06	1.78983e+06	6.77926e+06	1.55048e+06	1.76526e+06	6.46994e+06	133923	131196	492457	154925	193200	193548	1.12551e+06	1.13056e+06	1.15576e+06
NEG_3755	[M-H]-	FA 20:2	1.85552	0.410317	0.000482872	267.087	6.521		Benzenoids	Benzene and substituted derivatives	Benzoic acids and derivatives	C13H16O6	MBTAFMZUDOUGPS-CGKQSRJASA-N	C[C@H]1O[C@H](O)C2=C([C@@H]1C)C(=C(O)C(=C2O)C(O)=O)C	5778.31	5444.25	4177.12	6665.38	5959.58	5451.52	292652	306277	1.16599e+06	297028	303743	1.11396e+06	52554.2	57054.7	131787	69478.5	66651.2	69676	230306	228516	213742
NEG_10665	[M-H]-	2-Azaniumylethyl (2-hydroxy-3-octadec-9-enoyloxypropyl) phosphate	3.27041	0.373374	0.000137879	432.169	6.94		Organoheterocyclic compounds	Indoles and derivatives	Pyridoindoles	C23H23N5O4	JTJJJLSLKZFEPJ-YVLHZVERSA-N	CON1C2=CC=CC=C2C3(C=C(O)C(=O)N4\\C(=C/C5=CN=C[NH]5)C(=O)NC134)C(C)(C)C=C	16544.1	17238.3	7379.1	17047.3	34024.9	11520.2	7369.77	9500.18	12686	6074.14	15027.6	5450.2	72818.5	155944	680537	194788	192338	201482	133710	134836	141307
NEG_5674	[M-H]-	trans-Vaccenic acid	9.93684	0.319543	4.81962e-07	311.223	8.079		Lipids and lipid-like molecules	Fatty Acyls	Lineolic acids and derivatives	C18H32O4	JGUNZIWGNMQSBM-UHFFFAOYSA-N	CCCCCC=CC=CC(CCCCCCCC(O)=O)OO	1.65927e+06	2.05821e+06	656909	515203	1.60861e+06	860937	767778	3.68449e+06	1.69075e+06	6.22696e+06	3.74867e+06	1.61725e+06	7.2851e+06	5.91599e+06	4.85971e+06	2.86e+06	7.00362e+06	7.05008e+06	1.88144e+06	1.8837e+06	1.89385e+06
NEG_6351	[M-H]-	9,10-Epoxystearic acid	3.1405	0.298831	2.76757e-05	327.216	7.568		Lipids and lipid-like molecules	Fatty Acyls	Lineolic acids and derivatives	C18H32O5	MKYUCBXUUSZMQB-UHFFFAOYSA-N	CCC=CCC(O)C(O)C=CC(O)CCCCCCCC(O)=O	125935	220376	59901.5	368602	122100	273703	73059.2	331914	108985	513787	313793	105266	392496	418364	389612	353991	643730	668805	170306	170358	170668
NEG_850	[M-H]-	[4,6-diethyl-6-(4-ethyl-2-methyloctyl)-3H-1,2-dioxin-3-yl]acetic acid	2.03259	0.295876	0.00102218	147.046	1.973	C10438	Phenylpropanoids and polyketides	Cinnamic acids and derivatives	Cinnamic acids	C9H8O2	WBYWAXJHAXSJNI-VOTSOKGWSA-N	OC(=O)C=CC1=CC=CC=C1	1.13558e+06	113641	197379	102667	99668.7	977353	476035	979508	1.0718e+06	821396	876787	1.0655e+06	73855.2	529099	554884	671018	672588	730849	114468	115883	115956
NEG_3092	[M-H]-	Cyclo(VVFF)	4.12399	0.294179	0.00192531	249.077	6.521	C16765	Organoheterocyclic compounds	Benzopyrans		C13H14O5	CBGDIJWINPWWJW-IYSWYEEDSA-N	C[C@H]1OC=C2C(=O)C(=C(O)C(=C2[C@@H]1C)C)C(O)=O	9484.38	8728.61	6946.59	11320.3	10521	9608.08	552864	535489	2.73662e+06	502558	526937	2.69632e+06	94019.7	101035	231471	128095	122702	124220	401568	400732	392822
NEG_14998	[M+HCOO]-	(9Z,15Z)-12,13-Dihydroxyoctadeca-9,15-dienoate	2.1284	0.169604	1.79541e-07	564.33	11.002		Lipids and lipid-like molecules	Glycerophospholipids	Glycerophosphocholines	C26H50NO7P	SPJFYYJXNPEZDW-UHFFFAOYSA-N	CCCCCC=CCC=CCCCCCCCC(=O)OCC(O)CO[P]([O-])(=O)OCC[N+](C)(C)C	5.42171e+06	7.60035e+06	5.22524e+06	7.20996e+06	5.20108e+06	6.48793e+06	2.27346e+06	4.70929e+06	5.81419e+06	7.45906e+06	4.72657e+06	5.85901e+06	1.13086e+07	7.74506e+06	5.92558e+06	6.55136e+06	7.19555e+06	7.37769e+06	4.67062e+06	4.72039e+06	4.81749e+06
NEG_2762	[M-H]-	13-HoTrE	2.10929	0.0617215	2.16878e-05	239.093	5.432		Lipids and lipid-like molecules	Fatty Acyls	Fatty acids and conjugates	C12H16O5	WMCQWXZMVIETAO-UHFFFAOYSA-N	CCCC1=C(C)C(=C(CCC(O)=O)O1)C(O)=O	4210.8	9047.25	2444.99	4876.83	3908.08	3750.32	1.2077e+06	998397	6.44976e+06	903106	955527	6.13306e+06	28566.9	39261.7	160296	54903.4	52032.5	52237.4	672185	674797	693509
NEG_6272	[M-H]-	Emodin	1.26992	0.0404698	0.000873344	325.311	13.632		Lipids and lipid-like molecules	Fatty Acyls	Fatty acids and conjugates	C21H42O2	CKDDRHZIAZRDBW-UHFFFAOYSA-N	CCCCCCCCCCCCCCCCCCCCC(O)=O	426479	470418	645941	784845	490860	600819	913995	303975	488418	304986	382293	542121	262815	294172	366730	208000	208282	163728	688822	685775	683172
NEG_304	[M-H]-	(3Z)-6-Hydroxy-3-(1H-imidazol-5-ylmethylene)-12-methoxy-7a-(2-methyl-3-buten-2-yl)-7a,12-dihydro-1H,5H-imidazo[1',2':1,2]pyrido[2,3-b]indole-2,5(3H)-dione	1.09335	0.0374575	0.0216149	107.051	3.906	C00261	Benzenoids	Benzene and substituted derivatives	Benzoyl derivatives	C7H6O	HUMNYLRZRPPJDN-UHFFFAOYSA-N	O=CC1=CC=CC=C1	963711	738283	696463	574997	987732	467075	34938.9	165560	505823	169244	166343	458546	65599.5	81896.1	67090.4	60498.9	65820.9	56924.6	302342	301235	306547
NEG_625	[M-H]-	Visnagin	1.16778	0.0298955	0.0166196	130.088	1.207	C00407	Organic acids and derivatives	Carboxylic acids and derivatives	Amino acids, peptides, and analogues	C6H13NO2	AGPKZVBTJJNPAG-WHFBIAKZSA-N	CCC(C)C(N)C(O)=O	2.20092e+06	2.09864e+06	2.13972e+06	2.17807e+06	2.04977e+06	2.25448e+06	2.34661e+06	2.31864e+06	3.18033e+06	1.66337e+06	2.18684e+06	2.83479e+06	1.16517e+06	1.18627e+06	2.13455e+06	2.64397e+06	1.40961e+06	1.54709e+06	1.12065e+06	1.12054e+06	1.10816e+06
NEG_5392	[M-H]-	(3beta)-28-Norlup-20(29)-ene-3,17-diol	1.44901	0.00326195	0.000135355	305.07	3.77		Lipids and lipid-like molecules	Fatty Acyls	Lineolic acids and derivatives	C12H18O7S	MLUJBNROAVANKK-UHFFFAOYSA-N	OC(=O)CC1CCC(=O)C1CC=CCCO[S](O)(=O)=O	15015.2	33530.9	19937.6	30112	15732	25848.1	1.39131e+06	258970	1.10186e+06	33314.1	251397	1.08354e+06	128269	160158	121966	284181	192514	188366	154128	154020	156820
