# Supplementary material for: Co-Culture with Two Soil Fungal Strains Enhances Growth and Secondary Metabolite Biosynthesis in Cordyceps takaomontana
Source: J Fungi (Basel). 2025 Jul 29;11(8):559. doi: 10.3390/jof11080559 (PMC12387924; doi:10.3390/jof11080559)
Supplement: Supplementary file 1 [file jof-11-00559-s001.zip › Table S2.xlsx]

## Sheet: S2
Table S2 Differential metabolites in the S2 group (FC > 1.2 or < 0.8 and VIP ≥ 1)
ID	adduct	Name	VIP	Fold change	p-value	m/z	rt(min)	KEGG	Superclass	Class	Subclass	Formula	INCHIKEY	SMILES	CC-3-1	CC-3-2	CC-3-3	CC-3-4	CC-3-5	CC-3-6	CC-7-1	CC-7-2	CC-7-3	CC-7-4	CC-7-5	CC-7-6	CC-N-1	CC-N-2	CC-N-3	CC-N-4	CC-N-5	CC-N-6	QC-1	QC-2	QC-3
NEG_3506	[M-H]-	L-Arabinitol	1.70547	16.343	6.74561e-11	261.038	0.598		Organic oxygen compounds	Organooxygen compounds	Carbohydrates and carbohydrate conjugates	C6H15O9P	GACTWZZMVMUKNG-SLPGGIOYSA-N	OCC(O)C(O)C(O)C(O)CO[P](O)(O)=O	220335	209698	214563	195232	209223	221881	90477.3	220985	164316	145806	213592	163293	77571.9	76539.9	86349.9	81248.8	74062	88855.3	147500	148382	152648
NEG_5072	[M-H]-	Benzaldehyde	2.46067	11.131	5.55887e-10	297.243	10.44	C19620	Lipids and lipid-like molecules	Fatty Acyls	Lineolic acids and derivatives	C18H34O3	IMYZYCNQZDBZBQ-UHFFFAOYSA-N	CCCCCCCCC1OC1CCCCCCCC(O)=O	586377	600277	643058	585648	632020	862914	124737	783262	268005	1.32495e+06	757307	255497	2.02443e+06	1.8442e+06	1.97907e+06	1.85833e+06	1.98112e+06	2.07116e+06	670656	666543	645529
NEG_16132	[M-H]-	Ergosterol peroxide	1.48361	10.992	9.57056e-09	607.26	4.389		Alkaloids and derivatives	Yohimbine alkaloids		C33H40N2O9	QEVHRUUCFGRFIF-UHFFFAOYNA-N	COC1C(CC2CN3CCC4=C([NH]C5=C4C=CC(=C5)OC)C3CC2C1C(=O)OC)OC(=O)C6=CC(=C(OC)C(=C6)OC)OC	1.08923e+06	1.04243e+06	1.12182e+06	1.29514e+06	1.06381e+06	1.24742e+06	204198	796957	678835	815024	728173	630546	190460	327683	313137	372422	249051	254582	237660	237933	232493
NEG_1344	[M-H]-	(1S,2R,5R,6R,10R,13S,15S)-5-[(E,2R,5R)-5,6-Dimethylhept-3-en-2-yl]-6,10-dimethyl-16,17-dioxapentacyclo[13.2.2.01,9.02,6.010,15]nonadec-18-en-13-ol	3.54666	9.81287	1.46591e-07	179.055	0.655	C00221	Organic oxygen compounds	Organooxygen compounds	Carbohydrates and carbohydrate conjugates	C6H12O6	WQZGKKKJIJFFOK-GASJEMHNSA-N	OC[C@H]1OC(O)[C@H](O)[C@@H](O)[C@@H]1O	267704	274172	251911	285225	279461	294809	257126	249073	239584	251410	243960	229737	483901	449730	511563	430944	482167	431220	310662	311185	327236
NEG_9074	[M-H]-	2-Hydroxyphenylacetic acid	1.43585	9.3521	3.64063e-07	392.181	4.686		Organic acids and derivatives	Carboxylic acids and derivatives	Amino acids, peptides, and analogues	C19H27N3O6	FVGOGEGGQLNZGH-DZKIICNBSA-N	CC(C)C(N=C(O)C(N)CCC(O)=O)C(O)=NC(CC1=CC=CC=C1)C(O)=O	201210	212855	137342	204761	187639	186923	9567.44	80516.4	88510.6	90249.8	80732.3	88859.4	36990.4	40001.2	45731.9	61745.6	58400.8	57091.1	56642.9	57136.1	56604.1
NEG_5672	[M-H]-	N-Acetyl-L-phenylalanine	1.37143	7.06533	4.75887e-07	311.222	8.971		Lipids and lipid-like molecules	Fatty Acyls	Fatty acids and conjugates	C18H32O4	NMONGVDUESEHOK-UHFFFAOYSA-N	CC\C=C/CC(O)C(O)C\C=C/CCCCCCCC(O)=O	241569	252518	220544	209171	250486	135262	17906	140787	154919	183209	136897	145366	652247	618253	858338	886723	771660	806332	230648	227681	207402
NEG_10243	[M-H]-	Polanrazine B	1.79138	6.85291	2.32162e-06	421.073	0.597	C00689	Organic oxygen compounds	Organooxygen compounds	Carbohydrates and carbohydrate conjugates	C12H23O14P	LABSPYBHMPDTEL-LIZSDCNHSA-N	OCC1OC(OC2OC(CO[P](O)(O)=O)C(O)C(O)C2O)C(O)C(O)C1O	299914	240237	278329	212886	301864	261025	140425	276293	200994	208905	288999	193266	126381	118055	119055	116324	123325	141642	177473	175187	175471
NEG_891	[M-H]-	L-Glutathione (reduced form)	1.34433	6.78142	2.63713e-06	151.06	0.68	C00532	Organic oxygen compounds	Organooxygen compounds	Carbohydrates and carbohydrate conjugates	C5H12O5	HEBKCHPVOIAQTA-IMJSIDKUSA-N	OC[C@H](O)C(O)[C@@H](O)CO	343079	264057	446356	389680	374662	224229	27590.2	298477	336924	90847.5	256672	325099	20988.5	26051.2	18544.3	15743.5	20731	22891.8	170288	168394	178212
NEG_1836	[M-H]-	L-(-)-3-Phenyllactic acid	2.1644	5.52885	4.26487e-06	206.082	4.122	C03519	Organic acids and derivatives	Carboxylic acids and derivatives	Amino acids, peptides, and analogues	C11H13NO3	CBQJSKKFNMDLON-JTQLQIEISA-N	CC(O)=NC(CC1=CC=CC=C1)C(O)=O	281407	234851	308473	186367	274181	165391	16015.4	122769	148656	61246.2	120733	146589	31693.9	37642.8	32352.5	38144.8	32867.1	32621.3	87942.5	88021.3	90510.6
NEG_7097	[M-H]-	p-Coumaraldehyde	1.03947	5.25861	6.50502e-06	346.055	0.692	C00020	Nucleosides, nucleotides, and analogues	Purine nucleotides	Purine ribonucleotides	C10H14N5O7P	UDMBCSSLTHHNCD-KQYNXXCUSA-N	NC1=NC=NC2=C1N=C[N]2C3OC(CO[P](O)(O)=O)C(O)C3O	396964	341172	305100	294826	434306	333463	163420	372156	290064	251014	347187	284751	182221	147617	142817	112065	145033	146947	227371	224130	228026
NEG_885	[M-H]-	3-Hydroxysuberic acid	1.34048	5.07173	1.0647e-05	151.039	3.907	C05852	Benzenoids	Benzene and substituted derivatives	Phenylacetic acids	C8H8O3	CCVYRRGZDBSHFU-UHFFFAOYSA-N	OC(=O)CC1=C(O)C=CC=C1	337231	256305	245984	197613	329156	164958	14154.3	59683.2	171771	63188.1	62416.8	161253	27158.2	32705.2	28872.2	26339	25481.4	23177	113582	113500	116000
NEG_7501	[M-H]-	1-Pentadecanoyl-sn-glycero-3-phosphocholine	1.36006	5.0123	1.10399e-05	355.322	12.93		Lipids and lipid-like molecules	Fatty Acyls	Fatty acids and conjugates	C22H44O3	RPGJJWLCCOPDAZ-UHFFFAOYSA-N	O=C(O)C(O)CCCCCCCCCCCCCCCCCCCC	729048	820836	872503	1.145e+06	866228	688216	484967	361864	290210	336844	439972	294887	370756	317929	299770	179295	214995	167267	1.1181e+06	1.11337e+06	1.09633e+06
NEG_304	[M-H]-	Isoreserpin	2.82474	4.01788	1.27438e-05	107.051	3.906	C00261	Benzenoids	Benzene and substituted derivatives	Benzoyl derivatives	C7H6O	HUMNYLRZRPPJDN-UHFFFAOYSA-N	O=CC1=CC=CC=C1	963711	738283	696463	574997	987732	467075	34938.9	165560	505823	169244	166343	458546	65599.5	81896.1	67090.4	60498.9	65820.9	56924.6	302342	301235	306547
NEG_1575	[M-H]-	Glutamyl-valyl-phenylalanine	1.11341	3.76959	2.35869e-05	189.077	3.703		Organic acids and derivatives	Hydroxy acids and derivatives	Medium-chain hydroxy acids and derivatives	C8H14O5	ARJZZFJXSNJKGR-UHFFFAOYSA-N	OC(CCCCC(O)=O)CC(O)=O	289781	311266	283276	250033	239055	128181	24161	123625	196266	108091	123981	221361	39821.4	37192.3	42398.9	47161	69415.5	60081.9	70685.6	78166.8	141536
NEG_4861	[M-H]1-	2-(6-Aminopurin-9-yl)-5-(hydroxymethyl)oxolane-3,4-diol	1.21478	3.75017	2.70255e-05	293.213	9.854		Lipids and lipid-like molecules	Fatty Acyls	Lineolic acids and derivatives	C18H30O3	KLLGGGQNRTVBSU-JDTPQGGVSA-N	CC\\C=C/CC(O)\\C=C\\C=C/CCCCCCCC(O)=O	39403.8	85423.9	24703.8	78083.4	41098.8	82730.5	18862.8	50711.1	26914.2	83752.2	50856.6	26173.7	700079	480567	1.08851e+06	702404	540228	656459	185199	180661	186452
NEG_1086	[M-H]-	Euphol	1.01313	3.59703	3.24441e-05	163.061	0.651					C6H12O5	PNNNRSAQSRJVSB-BXKVDMCESA-N	C[C@@H]([C@@H]([C@H]([C@H](C=O)O)O)O)O	357033	325087	307563	310121	360888	408287	240276	453397	287145	389926	429504	294558	178858	182510	189717	132980	222700	236793	286287	285044	277023
NEG_5434	[M-H]-	1-Heptadecanoyl-sn-glycero-3-phosphocholine	1.08076	3.30871	3.42382e-05	306.076	0.691		Organic acids and derivatives	Carboxylic acids and derivatives	Amino acids, peptides, and analogues	C10H17N3O6S	RWSXRVCMGQZWBV-WDSKDSINSA-N	NC(CCC(O)=NC(CS)C(O)=NCC(O)=O)C(O)=O	227430	208856	296427	164875	221320	369204	39375.5	280214	65004.2	125810	272808	57813.3	44035.3	42141.9	35974.8	25142.7	33071.6	39073.3	134775	136487	144638
NEG_12205	[M-H]-	2-Hydroxydocosanoic acid	2.34343	3.30438	4.16134e-05	478.293	11.483		Lipids and lipid-like molecules	Glycerophospholipids	Glycerophosphoethanolamines	C23H46NO7P	PYVRVRFVLRNJLY-UHFFFAOYSA-N	CCCCCCCCC=CCCCCCCCC(=O)OCC(O)CO[P](O)(=O)OCCN	930026	1.07531e+06	671238	1.08787e+06	906996	1.05021e+06	790840	946899	665331	1.65125e+06	1.00119e+06	690942	3.67768e+06	2.23619e+06	2.44682e+06	2.31755e+06	2.36183e+06	2.35052e+06	1.13409e+06	1.14223e+06	1.14668e+06
NEG_495	[M-H]-	PG 36:4	1.22624	3.25803	4.22333e-05	118.05	0.628	C00188	Organic acids and derivatives	Carboxylic acids and derivatives	Amino acids, peptides, and analogues	C4H9NO3	AYFVYJQAPQTCCC-GBXIJSLDSA-N	CC(O)C(N)C(O)=O	386999	372953	383892	447931	379679	411605	205434	422693	386294	395916	396905	341038	237298	289816	297424	317882	298999	277958	327850	326065	326203
NEG_848	[M-H]-	Sorbitol 6-phosphate	1.11135	2.62249	7.1365e-05	147.045	3.805		Phenylpropanoids and polyketides	Cinnamaldehydes		C9H8O2	CJXMVKYNVIGQBS-UHFFFAOYSA-N	OC1=CC=C(C=CC=O)C=C1	199699	172019	142114	105349	189647	87621.6	9228.24	42339.4	28091.5	52852.6	43040.8	28745.7	27411.6	28006.5	27915	31389.2	28068.4	27682	67885.3	68441	68810.9
NEG_5392	[M-H]-	FA 23:0;2O	1.19837	2.49211	7.85532e-05	305.07	3.77		Lipids and lipid-like molecules	Fatty Acyls	Lineolic acids and derivatives	C12H18O7S	MLUJBNROAVANKK-UHFFFAOYSA-N	OC(=O)CC1CCC(=O)C1CC=CCCO[S](O)(=O)=O	15015.2	33530.9	19937.6	30112	15732	25848.1	1.39131e+06	258970	1.10186e+06	33314.1	251397	1.08354e+06	128269	160158	121966	284181	192514	188366	154128	154020	156820
NEG_4847	[M-H]-	Adenosine monophosphate	1.38717	2.402	8.442e-05	293.176	8.121		Benzenoids	Phenols	Methoxyphenols	C17H26O4	NLDDIKRKFXEWBK-AWEZNQCLSA-N	CCCCC[C@H](O)CC(=O)CCC1=CC(=C(O)C=C1)OC	538764	461816	575957	450070	547727	485802	453660	525385	718671	525699	512867	685283	646633	632407	731935	774587	707859	717933	437333	437233	439965
NEG_5674	[M-H]-	Heneicosanoic acid	1.71496	2.27392	0.000106761	311.223	8.079		Lipids and lipid-like molecules	Fatty Acyls	Lineolic acids and derivatives	C18H32O4	JGUNZIWGNMQSBM-UHFFFAOYSA-N	CCCCCC=CC=CC(CCCCCCCC(O)=O)OO	1.65927e+06	2.05821e+06	656909	515203	1.60861e+06	860937	767778	3.68449e+06	1.69075e+06	6.22696e+06	3.74867e+06	1.61725e+06	7.2851e+06	5.91599e+06	4.85971e+06	2.86e+06	7.00362e+06	7.05008e+06	1.88144e+06	1.8837e+06	1.89385e+06
NEG_1128	[M-H]-	(3S,8As)-3-Isobutylhexahydropyrrolo[1,2-a]pyrazine-1,4-dione	1.86789	2.24665	0.000108485	165.056	3.805	C05607	Phenylpropanoids and polyketides	Phenylpropanoic acids		C9H10O3	VOXXWSYKYCBWHO-QMMMGPOBSA-N	O[C@@H](CC1=CC=CC=C1)C(O)=O	871988	722549	608258	440268	855883	369502	36265.9	177027	115539	224250	177270	116363	112758	113534	111600	125979	118452	117361	290222	290759	297002
NEG_3443	[M-H]-	4,8-bis(acetyloxy)-4a,5,6,7,8,8a-hexahydro-3,4a,5-trimethyl-, (4S,4aR,5S,8S,8aS)-naphtho[2,3-b]furan-9(4H)-one	1.16083	2.23931	0.000130833	259.022	0.597	C00092	Organic oxygen compounds	Organooxygen compounds	Carbohydrates and carbohydrate conjugates	C6H13O9P	NBSCHQHZLSJFNQ-GASJEMHNSA-N	OC1OC(CO[P](O)(O)=O)C(O)C(O)C1O	162077	153988	177531	162896	161343	167938	228130	214561	221780	203294	189518	227527	259307	284088	356164	422261	271318	310676	236175	232352	214000
NEG_443	[M-H]-	Phenylalanine	6.7394	2.2339	0.000235484	114.056	0.681	C00148	Organic acids and derivatives	Carboxylic acids and derivatives	Amino acids, peptides, and analogues	C5H9NO2	ONIBWKKTOPOVIA-BYPYZUCNSA-N	OC(=O)C1CCCN1	1.45596e+06	1.3728e+06	1.40457e+06	1.4342e+06	1.44252e+06	1.39703e+06	557058	1.40384e+06	1.4372e+06	1.53769e+06	1.43501e+06	1.38488e+06	2.03839e+06	2.02446e+06	1.74027e+06	1.60283e+06	2.16385e+06	2.18295e+06	1.3369e+06	1.33436e+06	1.35e+06
NEG_7426	[M-H]-	Calcium pantothenate	4.66731	2.21211	0.000261881	353.342	14.297		Lipids and lipid-like molecules	Fatty Acyls	Fatty acids and conjugates	C23H46O2	XEZVDURJDFGERA-UHFFFAOYSA-N	CCCCCCCCCCCCCCCCCCCCCCC(O)=O	1.44479e+06	1.72171e+06	1.88926e+06	2.07256e+06	1.94574e+06	1.86937e+06	2.98589e+06	933631	1.287e+06	1.35821e+06	1.23985e+06	1.37691e+06	1.25099e+06	1.12247e+06	1.41932e+06	880312	859849	687435	4.66632e+06	4.67703e+06	4.80625e+06
NEG_1107	[M-H]-	[(1aR,1bS,2S,5aS,6R,6aS)-5a-hydroxy-1a-methyl-2-[(2S,3R,4S,5S,6R)-3,4,5-trihydroxy-6-(hydroxymethyl)oxan-2-yl]oxy-1b,2,6,6a-tetrahydrooxireno[1,2]cyclopenta[4,5-b]pyran-6-yl] (2E,6S)-6-hydroxy-2,6-dimethylocta-2,7-dienoate	2.88501	2.19327	0.000353723	164.072	1.876	C00079	Organic acids and derivatives	Carboxylic acids and derivatives	Amino acids, peptides, and analogues	C9H11NO2	COLNVLDHVKWLRT-QMMMGPOBSA-N	NC(CC1=CC=CC=C1)C(O)=O	8.29299e+06	9.1401e+06	9.7218e+06	9.04636e+06	8.73569e+06	6.90862e+06	3.96149e+06	8.36191e+06	6344.88	6.7059e+06	7.3058e+06	14204.4	3.6921e+06	4.3388e+06	4.5994e+06	5.32077e+06	5.25171e+06	5782.26	473935	474637	484003
NEG_1116	[M-H]-	1,5-Anhydro-D-glucitol	1.01381	2.15509	0.000378007	165.018	3.265	C01606	Benzenoids	Benzene and substituted derivatives	Benzoic acids and derivatives	C8H6O4	XNGIFLGASWRNHJ-UHFFFAOYSA-N	OC(=O)C1=C(C=CC=C1)C(O)=O	2635.74	3197.39	2897.21	2594.15	3103.07	2038.53	5470.14	2006.75	3084.45	2248.76	2300.03	3974.06	142806	69517.3	149593	58228.2	211510	195705	35219.5	36836.7	35614.7
NEG_6845	[M-H]-	N-(4-aminobutyl)-N-(3-aminopropyl)hexadecanamide	2.8258	2.15159	0.000411916	339.326	13.925	C08281	Lipids and lipid-like molecules	Fatty Acyls	Fatty acids and conjugates		UKMSUNONTOPOIO-UHFFFAOYSA-N	CCCCCCCCCCCCCCCCCCCCCC(O)=O	368936	422835	554323	575276	465544	471379	766620	238915	383307	299547	319806	402386	294342	331759	331884	215209	239678	190084	1.07828e+06	1.07793e+06	1.16831e+06
NEG_1436	[M-H]-	Trehalose-6-phosphate	1.15433	2.14057	0.000413934	181.072	1.283	C00392	Organic oxygen compounds	Organooxygen compounds	Carbohydrates and carbohydrate conjugates	C6H14O6	FBPFZTCFMRRESA-KVTDHHQDSA-N	OCC(O)C(O)C(O)C(O)CO	1.17302e+06	1.09038e+06	1.51388e+06	948535	1.15034e+06	1.62335e+06	685116	1.45315e+06	925387	1.50575e+06	1.5423e+06	958278	581253	384216	419597	701823	753681	745650	679510	681398	748875
NEG_19422	[M-H]-	Mannitol	2.38549	2.0912	0.000434581	769.502	13.62					C42H75O10P	AKWGRDPPGYFWIW-MAZCIEHSSA-N		236834	274135	292491	223607	322282	116167	78659.3	33150.8	74981	70824.8	52256.9	77348.1	102989	79764.5	124827	68232.7	42428.4	31575.3	254474	253564	247922
NEG_6272	[M-H]-	Cyclo(Val-Pro)	2.40369	2.06096	0.000446157	325.311	13.632		Lipids and lipid-like molecules	Fatty Acyls	Fatty acids and conjugates	C21H42O2	CKDDRHZIAZRDBW-UHFFFAOYSA-N	CCCCCCCCCCCCCCCCCCCCC(O)=O	426479	470418	645941	784845	490860	600819	913995	303975	488418	304986	382293	542121	262815	294172	366730	208000	208282	163728	688822	685775	683172
NEG_16105	[M-H]-	1,9b-Dihydroxy-6,6,9a-trimethyl-1,5,5a,7,8,9-hexahydrobenzo[e][2]benzofuran-3-one	1.31362	2.04321	0.000460303	606.075	0.605	C00043	Nucleosides, nucleotides, and analogues	Pyrimidine nucleotides	Pyrimidine nucleotide sugars	C17H27N3O17P2	LFTYTUAZOPRMMI-CFRASDGPSA-N	CC(=O)N[C@@H]1[C@@H](O)[C@H](O)[C@@H](CO)O[C@@H]1O[P](O)(=O)O[P](O)(=O)OC[C@H]2O[C@H]([C@H](O)[C@@H]2O)N3C=CC(=O)NC3=O	568076	657966	493470	553674	530102	675612	693873	574222	490901	485073	592831	525432	363747	369296	313637	358840	425755	481478	613318	622162	681237
NEG_6353	[M-H]-	Hydron;2-hydroxypropane-1,2,3-tricarboxylate	1.31018	1.94937	0.000524749	327.217	7.025		Lipids and lipid-like molecules	Fatty Acyls	Lineolic acids and derivatives	C18H32O5	MKYUCBXUUSZMQB-MKZMYESJSA-N	CCC=CCC(O)C(O)C=CC(O)CCCCCCCC(O)=O	71289.4	163883	36102.3	110079	34534.6	89071.3	47421.7	203707	76577.3	261649	202568	72046	330634	274264	217695	166970	360604	400246	102295	102622	104580
NEG_816	[M-H]-	Pterosin G	1.24566	1.84905	0.000690339	145.063	0.622	C00064	Organic acids and derivatives	Carboxylic acids and derivatives	Amino acids, peptides, and analogues	C5H10N2O3	ZDXPYRJPNDTMRX-VKHMYHEASA-N	NC(CCC(O)=N)C(O)=O	837564	870461	806224	822523	808688	885349	852297	994777	1.17778e+06	550610	955748	1.14946e+06	570605	375866	549371	362537	687832	703104	738655	738481	718813
NEG_3698	[M-H]-	FA 16:0;2O	1.4017	1.84519	0.00112235	265.146	7.046		Organoheterocyclic compounds	Naphthofurans		C15H22O4	XLGNZQXMDVSKOV-UHFFFAOYSA-N	CC1(C)CCCC2(C)C1CC=C3C(=O)OC(O)C23O	438858	330975	379988	586397	425362	263899	138645	296667	382720	254176	286941	363052	166333	180058	223102	213334	195872	208395	187759	188381	188707
NEG_3828	[M-H]-	(E)-7-(4-Methoxy-5-methyl-6-oxopyran-2-yl)-5-methyloct-6-enoic acid	1.42387	1.83407	0.00116999	269.045	9.609	C10343	Benzenoids	Anthracenes	Anthraquinones		RHMXXJGYXNZAPX-UHFFFAOYSA-N	CC1=CC2=C(C(=C1)O)C(=O)C3=C(C=C(O)C=C3O)C2=O	1501.29	81263	1906.14	2022.08	1792.48	3040.6	14463.3	9677.33	13651.1	8110.02	9954.98	11300.5	214350	198696	554144	183615	253263	255372	74725.5	74520.8	73392.8
NEG_4368	[M-H]-	Achalensolide	1.28967	1.8124	0.00148217	281.251	12.317	C08367	Lipids and lipid-like molecules	Fatty Acyls	Fatty acids and conjugates	C18H34O2	UWHZIFQPPBDJPM-BQYQJAHWSA-N	CCCCCC\\C=C\\CCCCCCCCCC(O)=O	1.74164e+07	1.37424e+07	9.2034e+06	8.27283e+06	1.68681e+07	7.55051e+06	3.64212e+06	6.65824e+06	5.39825e+06	1.11981e+07	6.74261e+06	5.62013e+06	2.32389e+07	2.05357e+07	1.95652e+07	2.12484e+07	1.93014e+07	1.89717e+07	1.16952e+07	1.16875e+07	1.155e+07
NEG_8051	[M-H]-	L-Rhamnose	1.18121	1.80925	0.00151328	369.337	13.177		Lipids and lipid-like molecules	Fatty Acyls	Fatty acids and conjugates	C23H46O3	JZWLIRVAYJRWLN-UHFFFAOYSA-N	O=C(O)C(O)CCCCCCCCCCCCCCCCCCCCC	193226	292522	324553	318543	255287	190605	109235	85764	67902.9	162277	129291	70421.2	224294	134969	94715.5	52117.4	73072.1	52719.1	718274	716614	726121
NEG_4848	[M-H]-	Docosanoic acid	1.4124	1.78314	0.00167767	293.179	10.656		Organic acids and derivatives	Organic sulfuric acids and derivatives	Sulfuric acid esters	C14H30O4S	URLJMZWTXZTZRR-UHFFFAOYSA-N	CCCCCCCCCCCCCCO[S](O)(=O)=O	546046	501941	483881	497880	535354	640929	408134	526834	543250	524976	546519	543830	410559	283928	324387	503135	330764	330528	391042	392070	408365
NEG_1600	[M-H]-	(3R,5S,8E)-5,9,14-Trimethyl-4,12-dioxatricyclo[9.3.0.03,5]tetradeca-1(11),8,13-trien-2-one	1.11822	1.77214	0.00217536	191.018	3.086		Organic acids and derivatives	Carboxylic acids and derivatives	Tricarboxylic acids and derivatives	C6H8O7	KRKNYBCHXYNGOX-UHFFFAOYSA-N	OC(=O)CC(O)(CC(O)=O)C(O)=O	335508	374808	446410	409758	408377	269797	396618	181050	243614	266171	160756	233623	349236	185610	215711	174822	86886	139216	529749	527848	543307
NEG_2077	[M-H]-	Tricosanoic acid	2.74086	1.75929	0.00303386	218.105	1.977					C9H17NO5.1/2 Ca	FAPWYRCQGJNNSJ-UBKPKTQASA-L	CC(C)(CO)[C@H](C(=O)NCCC(=O)[O-])O.CC(C)(CO)[C@H](C(=O)NCCC(=O)[O-])O.[Ca+2]	5.09422e+06	3.79141e+06	4.70609e+06	3.62129e+06	4.14748e+06	5.27144e+06	3.39805e+06	134467	7687.73	5.34633e+06	6.6353e+06	6234.33	2.60729e+06	2.72127e+06	1.43551e+06	1.3204e+06	3.94204e+06	12617	42546.1	42965.4	43482.6
NEG_6351	[M-H]-	3-{7-[5-(1-hydroxynonadec-4-en-1-yl)oxolan-2-yl]heptyl}-5-methyl-5H-furan-2-one	1.7343	1.67869	0.00330373	327.216	7.568		Lipids and lipid-like molecules	Fatty Acyls	Lineolic acids and derivatives	C18H32O5	MKYUCBXUUSZMQB-UHFFFAOYSA-N	CCC=CCC(O)C(O)C=CC(O)CCCCCCCC(O)=O	125935	220376	59901.5	368602	122100	273703	73059.2	331914	108985	513787	313793	105266	392496	418364	389612	353991	643730	668805	170306	170358	170668
NEG_3926	[M-H]-	PE 36:3	1.4562	1.58351	0.00458901	271.228	11.211		Lipids and lipid-like molecules	Fatty Acyls	Fatty acids and conjugates	C16H32O3	JGHSBPIZNUXPLA-UHFFFAOYSA-N	O=C(O)C(O)CCCCCCCCCCCCCC	658256	616254	382411	426627	661666	315470	358656	239704	428625	184325	218084	417121	218177	245274	285899	311143	293886	304358	358407	357080	343992
NEG_18926	[M-H]-	Glutamine	1.63539	1.54827	0.00525239	740.523	14.229					C41H76NO8P	GKAFCSRKMWFPSJ-RQOIEFAZSA-N		578334	725698	662692	710603	673810	457073	259200	298133	300505	542725	371069	288622	484207	551333	489342	268553	360418	251058	687162	684856	780434
NEG_3658	[M-H]-	Uridine-diphosphate-N-acetylglucosamine	1.28848	1.50422	0.00546946	265.072	5.828		Benzenoids	Benzene and substituted derivatives	Benzoic acids and derivatives	C13H14O6	VVVMDYGNIVXIIG-INEUFUBQSA-N	C[C@H]1OC(=O)C2=C([C@@H]1C)C(=C(O)C(=C2O)C(O)=O)C	13580.2	45753.2	6746.96	10057.9	13520.9	11414.3	1.94928e+06	1.78983e+06	6.77926e+06	1.55048e+06	1.76526e+06	6.46994e+06	133923	131196	492457	154925	193200	193548	1.12551e+06	1.13056e+06	1.15576e+06
NEG_5171	[M-H]-	beta-Gentiobiose	3.61933	1.48242	0.00551446	299.259	11.874		Lipids and lipid-like molecules	Fatty Acyls	Fatty acids and conjugates	C18H36O3	KIHBGTRZFAVZRV-UHFFFAOYSA-N	O=C(O)C(O)CCCCCCCCCCCCCCCC	1.32983e+06	1.31471e+06	1.27926e+06	1.6093e+06	1.31683e+06	1.36458e+06	1.62771e+06	875029	1.36328e+06	461679	858121	1.39725e+06	1.28938e+06	931626	1.12583e+06	1.17197e+06	1.13655e+06	1.11651e+06	1.07001e+06	1.06975e+06	1.08693e+06
NEG_1760	[M-H]-	Hydron;tetradecyl sulfate	1.23653	1.46843	0.0105329	201.113	6.453	C08277	Lipids and lipid-like molecules	Fatty Acyls	Fatty acids and conjugates	C10H18O4	CXMXRPHRNRROMY-UHFFFAOYSA-N	OC(=O)CCCCCCCCC(O)=O	618799	1.40135e+06	364381	670046	621353	547383	96477.9	1.73815e+06	212760	2.09426e+06	1.63347e+06	204406	1.89059e+06	1.78957e+06	1.06994e+06	647830	2.01752e+06	2.06819e+06	624727	620525	609576
NEG_18501	[M-H]-	PI 34:2	2.52559	1.43666	0.0111737	716.324	3.597		Organic acids and derivatives	Carboxylic acids and derivatives	Amino acids, peptides, and analogues	C28H47N9O13	JXJRJDNSPWNZOK-UHFFFAOYSA-N	CC(=O)N(O)CCCC1NC(=O)CNC(=O)C(CO)NC(=O)CNC(=O)C(CCCN(O)C(C)=O)NC(=O)C(CCCN(O)C(C)=O)NC1=O	7.49172e+06	5.27976e+06	5.59916e+06	5.70749e+06	5.84543e+06	6.52069e+06	1.26591e+07	7.79277e+06	1.08689e+07	5.3659e+06	7.96406e+06	1.07866e+07	7.94355e+06	8.88553e+06	7.31038e+06	5.87426e+06	9.75705e+06	9.73775e+06	4.42814e+06	4.4555e+06	4.62792e+06
NEG_20235	[M-H]-	O-Acetylcarnitine	1.87244	1.41651	0.0230162	833.521	13.81					C43H79O13P	BSNJSZUDOMPYIR-BCTRXSSUSA-N	CCCCC/C=C\C/C=C\CCCCCCCC(=O)OC(COC(=O)CCCCCCCCCCCCCCC)COP(=O)(O)OC1C(C(C(C(C1O)O)O)O)O	1.80025e+06	2.58656e+06	2.75034e+06	2.0499e+06	3.22653e+06	2.01112e+06	1.23086e+06	1.94224e+06	2.4734e+06	2.83462e+06	2.63761e+06	2.30104e+06	2.13168e+06	1.84428e+06	1.78926e+06	1.0302e+06	1.82421e+06	1.42079e+06	8.3498e+06	8.26608e+06	7.96934e+06
NEG_10665	[M-H]-	L-Threonine	1.06142	1.386	0.025301	432.169	6.94		Organoheterocyclic compounds	Indoles and derivatives	Pyridoindoles	C23H23N5O4	JTJJJLSLKZFEPJ-YVLHZVERSA-N	CON1C2=CC=CC=C2C3(C=C(O)C(=O)N4\\C(=C/C5=CN=C[NH]5)C(=O)NC134)C(C)(C)C=C	16544.1	17238.3	7379.1	17047.3	34024.9	11520.2	7369.77	9500.18	12686	6074.14	15027.6	5450.2	72818.5	155944	680537	194788	192338	201482	133710	134836	141307
POS_3114	[M+H]+	FA 18:0;O	1.60243	1.21303	1.26686e-09	309.121	5.766	C01541	Phenylpropanoids and polyketides	Homoisoflavonoids	Homoisoflavones	C19H16O4	QTXVAVXCBMYBJW-UHFFFAOYSA-N	CC(=O)CC(C1=CC=CC=C1)C2=C(O)OC3=CC=CC=C3C2=O	18851	40076.7	28767.1	39286.2	47428.4	29825.7	460021	343165	393635	390294	397388	383945	700461	638160	656065	505217	628686	585685	649504	646275	634713
POS_2343	[M+H]+	14-(Hydroxymethyl)-2,5,8-tris[3-[(acetyl)(hydroxy)amino]propyl]-1,4,7,10,13,16-hexaazacyclooctadecane-3,6,9,12,15,18-hexaone	3.67615	0.736121	1.88648e-08	271.144	5.47		Organoheterocyclic compounds	Quinolines and derivatives	Pyrroloquinolines	C16H18N2O2	FLHQAMWKNPOTDV-UHFFFAOYSA-N	CCC(C)C1NC(=O)C2=C1N(C)C3=C(C=CC=C3)C2=O	1.01153e+06	3.57348e+06	1.69163e+06	2.06038e+06	3.49545e+06	1.52425e+06	1.44881e+07	1.24314e+07	1.20575e+07	1.10891e+07	1.07152e+07	1.00648e+07	4.2789e+07	3.79828e+07	3.66686e+07	3.0068e+07	3.94215e+07	3.02907e+07	2.4339e+07	2.45024e+07	2.60247e+07
POS_9202	[M]+	Gingerol	1.0775	0.726639	1.46577e-07	625.396	6.986	C16289	Phenylpropanoids and polyketides	Flavonoids	Flavonoid glycosides	C28H33O16	IPVSUYLZIAYTOK-DPOJTEBASA-O	COC1=CC(=CC=C1O)C2=[O+]C3=C(C=C2OC4OC(CO)C(O)C(O)C4O)C(=CC(=C3)O)OC5OC(CO)C(O)C(O)C5O	156958	611040	396325	266868	591813	156934	3.28973e+06	3.17802e+06	2.39303e+06	2.46415e+06	2.39699e+06	2.92538e+06	4.41022e+06	3.81721e+06	5.278e+06	3.21984e+06	4.49451e+06	3.99203e+06	5.29371e+06	5.41278e+06	4.99698e+06
POS_4265	[M+NH4]+	Proline	1.77236	0.723836	4.24422e-07	360.148	0.66		Organic oxygen compounds	Organooxygen compounds	Carbohydrates and carbohydrate conjugates	C12H22O11	DLRVVLDZNNYCBX-CQUJWQHSSA-N	OCC1OC(OCC2OC(O)C(O)C(O)C2O)C(O)C(O)C1O	7.37264e+06	6.82906e+06	7.644e+06	6.52069e+06	6.94321e+06	7.08831e+06	9.00926e+06	7.23332e+06	7.16829e+06	6.45742e+06	7.3819e+06	6.85273e+06	4.71618e+06	4.36183e+06	4.72509e+06	5.15431e+06	5.01042e+06	4.63273e+06	6.31642e+06	6.29297e+06	5.90245e+06
POS_6892	[M+H]+	trans-Vaccenic acid	7.72434	0.594602	2.16793e-06	482.324	11.114	C04230	Lipids and lipid-like molecules	Glycerophospholipids	Glycerophosphocholines	C23H48NO7P	RJZVWDTYEWCUAR-JOCHJYFZSA-N	CCCCCCCCCCCCCCC(=O)OC[C@@H](O)CO[P]([O-])(=O)OCC[N+](C)(C)C	278867	502790	467402	525308	493477	500913	256095	631320	446003	119964	267146	260692	75688.9	87031.1	98135.2	130441	79590	81506.2	265463	263832	252402
POS_609	[M+Li]+	D-Glucose	1.20249	0.592675	3.44148e-06	165.075	0.649	C07326	Organic oxygen compounds	Organooxygen compounds	Carbohydrates and carbohydrate conjugates	C6H12O5	MPCAJMNYNOGXPB-SLPGGIOYSA-N	OC[C@H]1OC[C@H](O)[C@@H](O)[C@@H]1O	394677	323694	366313	305327	416065	403242	279289	358237	440102	389189	457598	484986	170497	169227	182416	119786	198090	185147	320343	315877	289214
POS_7418	[M+H]+	Glucose 6-phosphate	1.0717	0.517788	5.6608e-06	510.355	11.825	C04230	Lipids and lipid-like molecules	Glycerophospholipids	Glycerophosphocholines	C25H52NO7P	SRRQPVVYXBTRQK-XMMPIXPASA-N	CCCCCCCCCCCCCCCCC(=O)OC[C@@H](O)CO[P]([O-])(=O)OCC[N+](C)(C)C	223252	306001	346204	302715	405104	346945	203699	461240	360149	138648	209983	218892	104171	97069.9	88708.7	128087	86197.8	79140.1	232643	231483	195449
POS_5879	[M+H]+	4-[5-[[4-[5-[Acetyl(hydroxy)amino]pentylamino]-4-oxobutanoyl]-hydroxyamino]pentylamino]-4-oxobutanoic acid	3.00707	0.471715	2.56306e-05	429.332	12.655		Lipids and lipid-like molecules	Steroids and steroid derivatives	Ergostane steroids	C28H44O3	VXOZCESVZIRHCJ-KGHQQZOUSA-N	CC(C)[C@@H](C)/C=C/[C@@H](C)[C@H]1CC[C@@H]2[C@]1(C)CC[C@@H]3[C@@]4(C)CC[C@H](O)C[C@@]45OO[C@@]23C=C5	275173	466314	476624	641183	695984	441458	318411	643638	526298	196174	667548	567317	26815.1	36715	24460.7	59912	61667.4	63059.1	357792	357754	427247
POS_5456	[M-H2O+H]+	Methyl linoleate	1.37496	0.454752	3.00905e-05	411.326	12.335		Lipids and lipid-like molecules	Steroids and steroid derivatives	Ergostane steroids	C28H44O3	VXOZCESVZIRHCJ-LNSUSAKYSA-N	CC(C)C(C)C=CC(C)C1CCC2C1(C)CCC3C4(C)CCC(O)CC45OOC23C=C5	1.22276e+06	2.996e+06	3.02254e+06	3.80822e+06	3.46956e+06	3.01605e+06	3.72994e+06	4.24851e+06	3.12874e+06	1.25427e+06	3.06172e+06	2.8491e+06	358336	349081	277718	218144	254461	329211	2.25377e+06	2.26998e+06	2.3186e+06
POS_2291	[M+H]+	Betaine	1.55078	0.446435	3.93991e-05	268.104	2.043		Nucleosides, nucleotides, and analogues	Purine nucleosides		C10H13N5O4	OIRDTQYFTABQOQ-UHFFFAOYSA-N	NC1=C2N=C[N](C3OC(CO)C(O)C3O)C2=NC=N1	281670	427891	417404	436722	554244	294607	95772.1	377607	421524	213880	217206	204301	94576.2	135776	83969.2	106186	87707.2	135100	251273	248246	227295
POS_3999	[M+H]+	Sebacic acid	2.41048	0.445326	4.681e-05	349.163	6.113		Lipids and lipid-like molecules	Prenol lipids	Sesquiterpenoids	C19H24O6	FBUJYYRONHLNQF-JTGGRASYSA-N	C[C@H]1CC[C@H](OC(C)=O)[C@H]2C(=O)C3=C([C@@H](OC(C)=O)[C@]12C)C(=CO3)C	443344	475107	521067	607597	439561	393216	537145	425660	284580	295892	422262	418270	182359	158088	213588	312877	169586	249564	359932	361058	340257
POS_4701	[M]+	9,12,13-Trihydroxyoctadeca-10,15-dienoic acid	1.35482	0.408308	5.33345e-05	377.316	12.655		Organic acids and derivatives	Carboxylic acids and derivatives	Amino acids, peptides, and analogues	C18H23N3O2S2	JXDWMFMAEDSXNI-QZTJIDSGSA-N	CS[C@@]1(CC2=C[NH]C3=C2C=CC=C3)NC(=O)[C@](NC1=O)(SC)C(C)C	416528	730093	761020	1.02824e+06	1.07141e+06	670793	492656	1.01042e+06	851434	292041	962513	820638	121230	100972	73867.5	129361	130204	127007	579087	571678	592301
POS_138	[M+H]+	2-Azaniumylethyl (2-hydroxy-3-octadec-9-enoyloxypropyl) phosphate	3.53166	0.371763	9.98234e-05	118.085	0.652		Organic acids and derivatives	Carboxylic acids and derivatives	Amino acids, peptides, and analogues	C5H11NO2	KWIUHFFTVRNATP-UHFFFAOYSA-N	C[N+](C)(C)CC([O-])=O	354836	379230	718246	411224	842855	319521	754080	1.17709e+06	510570	722347	375513	380336	1.33868e+06	1.06466e+06	1.13505e+06	1.02879e+06	1.14718e+06	1.06358e+06	898276	880236	771953
POS_5460	[M+H-H2O]+	9,10-Epoxystearic acid	3.30276	0.332556	0.000134732	411.358	14.292					C29H46O	QMYGTTSPVRKRJP-UUORKCOBNA-N	OC1CCC2(C)C(CCC3(C)C2CCC4C5C(C(=C)C)CCC5(O)CCC43C)C1(C)C	1087.31	3380.93	629.383	666.405	1108.46	765.382	3078.55	641.4	1282.73	1442.87	459.803	2371.63	548123	464469	747599	330040	560061	193705	164451	163604	166486
POS_6819	[M+NH4]+	Corchorifatty acid F	1.24454	0.288481	0.000174265	478.288	11.036		Lipids and lipid-like molecules	Fatty Acyls	Fatty amides	C20H36N4O8	VJQANBSDAGCDJE-UHFFFAOYSA-N	CC(=O)N(O)CCCCCN=C(O)CCC(=O)N(O)CCCCCN=C(O)CCC(O)=O	2.38173e+06	2.06402e+06	1.50302e+06	2.6435e+06	1.51467e+06	2.02253e+06	1.46514e+06	2.5961e+06	1.59947e+06	1.95693e+06	1.46238e+06	1.54554e+06	5.74903e+06	4.61869e+06	4.37621e+06	3.43081e+06	3.69403e+06	3.84479e+06	2.79237e+06	2.76574e+06	2.6645e+06
POS_355	[M+H]+	(9Z,15Z)-12,13-Dihydroxyoctadeca-9,15-dienoate	2.11891	0.285084	0.000184182	144.102	0.681					C7H13NO2	CMUNUTVVOOHQPW-LURJTMIESA-O	C[N+]1(CCC[C@H]1C(=O)O)C	30307.1	201132	75813.1	31447.5	220253	46950.3	220333	569879	259578	172994	143191	118104	642321	493829	544325	320242	549369	309070	344278	335247	302267
POS_7087	[M+H]+	3-(2,5-Octadienyl)-oxiraneoctanoic acid	1.59419	0.27344	0.000304404	493.281	9.252		Organic acids and derivatives	Carboxylic acids and derivatives	Amino acids, peptides, and analogues	C28H36N4O4	OWKLJRMFTXDULF-UHFFFAOYSA-N	CC(C)C1NC(=O)C(CC2=CC=CC=C2)NC(=O)C(CC3=CC=CC=C3)NC(=O)C(NC1=O)C(C)C	168341	1.82367e+06	1.15608e+06	733960	2.29286e+06	503302	1.25503e+06	4.54575e+06	1.92307e+06	933961	1.08013e+06	1.05414e+06	6.1837e+06	5.19233e+06	1.01021e+07	4.41544e+06	6.34894e+06	4.44288e+06	3.6403e+06	3.60947e+06	3.55843e+06
POS_4172	[M+H]+	[4,6-diethyl-6-(4-ethyl-2-methyloctyl)-3H-1,2-dioxin-3-yl]acetic acid	2.10959	0.245321	0.000378909	355.283	11.506					C21H38O4	PGURXSLSPSOJSS-ZHOBMISMNA-N	O=C(O)CC1OOC(C=C1CC)(CC)CC(C)CC(CC)CCCC	366739	360928	305386	356259	351204	401621	751445	594595	294813	368923	283921	289882	2.41919e+06	1.55717e+06	1.44417e+06	1.14045e+06	1.10828e+06	1.06271e+06	712469	702921	694747
POS_1167	[M]+	Stachydrine	1.28393	0.211917	0.0010784	204.123	0.698		Lipids and lipid-like molecules	Fatty Acyls	Fatty acid esters	C9H18NO4+	RDHQFKQIGNGIED-MRVPVSSYSA-O	CC(=O)OC(CC(O)=O)C[N+](C)(C)C	1.7933e+06	2.02248e+06	2.76298e+06	2.15743e+06	2.2023e+06	2.25205e+06	1.60694e+06	2.74708e+06	2.26569e+06	1.71159e+06	2.4066e+06	2.39738e+06	1.69939e+06	1.65919e+06	1.53885e+06	1.47716e+06	1.60572e+06	1.33165e+06	1.88675e+06	1.85206e+06	1.70834e+06
POS_2851	[M+H]+	9-Hydroperoxyoctadeca-10,12-dienoic acid	6.09821	0.210415	0.00114378	295.264	12.591					C19H34O2	WTTJVINHCBCLGX-NQLNTKRDSA-N	CCCCC/C=C\\C/C=C\\CCCCCCCC(=O)OC	493842	432105	266937	811872	248163	427847	562003	1.28969e+06	535484	580960	445213	422437	1.38451e+06	911605	814629	974130	832689	977441	751387	741319	762713
POS_8099	[M+H]+	Cyclo(VVFF)	4.64107	0.18204	0.00169261	547.467	13.441					C35H64O4	RLULTXPVFIKVJD-WIGRTZCBNA-N	O=C1OC(C=C1CCCCCCCC2OC(CC2)C(O)CCC=CCCCCCCCCCCCCCC)C	1.38258e+06	1.65875e+06	1.58021e+06	1.11814e+06	1.51149e+06	1.54874e+06	479961	1.21198e+06	1.40417e+06	1.00014e+06	1.11674e+06	1.18006e+06	1.04727e+06	1.21752e+06	772116	600219	1.07967e+06	525331	1.12085e+06	1.11553e+06	848559
POS_1279	[M+H]+	Sulfo jasmonate	1.09711	0.130341	0.00190266	211.144	4.803		Organic acids and derivatives	Carboxylic acids and derivatives	Amino acids, peptides, and analogues	C11H18N2O2	SZJNCZMRZAUNQT-IUCAKERBSA-N	CC(C)CC1N=C(O)C2CCCN2C1=O	874120	1.55135e+06	1.46788e+06	1.18512e+06	1.93514e+06	1.02549e+06	173482	542785	519208	232407	369532	359758	696495	222631	721656	689478	522590	725406	927871	922563	885303
POS_8163	[M+Na]+	Peonidin-3,5-O-di-beta-glucopyranoside	4.21287	0.086465	0.00206519	551.208	6.063		Lipids and lipid-like molecules	Prenol lipids	Terpene glycosides	C25H36O12	PRWWZXHOHQRKDQ-SVDQWWJBSA-N	CC(=CCCC(C)(O)C=C)C(=O)OC1C2OC2(C)C3C(OC=CC13O)OC4OC(CO)C(O)C(O)C4O	2.20726e+06	3.38388e+06	3.94956e+06	5.09677e+06	3.06015e+06	2.51447e+06	1.07197e+06	3.56974e+06	2.2737e+06	2.40512e+06	3.44678e+06	3.6257e+06	1.46224e+06	1.16206e+06	1.68904e+06	1.64049e+06	1.29101e+06	1.97068e+06	2.50656e+06	2.4821e+06	2.39401e+06
POS_4854	[M+H]+	13-HoTrE	2.28677	0.0843146	0.00372425	384.394	10.707					C23H49N3O	UPELLLIBACSATB-UHFFFAOYSA-N	O=C(N(CCCN)CCCCN)CCCCCCCCCCCCCCC	2.83879e+06	2.94227e+06	3.79505e+06	2.55791e+06	3.51801e+06	3.15708e+06	1.07203e+06	1.9955e+06	3.93466e+06	2.40827e+06	2.89439e+06	2.8373e+06	2.56436e+06	1.84067e+06	433063	646054	2.57642e+06	681376	2.06538e+06	2.0837e+06	2.18451e+06
POS_1663	[M+H]+	Dihydrocitrinone	1.17703	0.0777937	0.00468908	235.131	5.039		Benzenoids	Indanes	Indanones	C14H18O3	LGXRGPOUGZXSEB-NSHDSACASA-N	CC1=CC2=C(C(=C1CCO)C)C(=O)[C@H](CO)C2	462616	773645	996073	1.03416e+06	685724	570085	373975	1.05128e+06	570730	411964	871474	827694	394167	345221	406546	433674	372707	493432	616783	610538	574698
POS_1864	[M+H]+	(3Z)-6-Hydroxy-3-(1H-imidazol-5-ylmethylene)-12-methoxy-7a-(2-methyl-3-buten-2-yl)-7a,12-dihydro-1H,5H-imidazo[1',2':1,2]pyrido[2,3-b]indole-2,5(3H)-dione	1.21912	0.069266	0.00511481	247.131	5.039		Lipids and lipid-like molecules	Prenol lipids	Terpene lactones	C15H18O3	UQNONRHPSCIIJO-SKVKQCJPSA-N	CC1CC2OC(=O)C(=C)C2CC3=C(C)C(=O)CC13	514996	868859	1.08332e+06	1.12981e+06	746043	620518	399222	1.12757e+06	620268	460576	937906	899398	446859	378089	451201	481309	422831	558366	689129	685501	636379
POS_1565	[M-H2O+H]+	Quinolactacin A	12.5342	0.0614893	0.00538897	229.12	5.039		Lipids and lipid-like molecules	Prenol lipids	Sesquiterpenoids	C15H18O3	CVIVANCKIBYAOP-WSQYCBKMSA-N	C\\C1=C/CC[C@]2(C)O[C@H]2C(=O)C3=C(C1)OC=C3C	405161	665899	807047	882932	558533	485135	318329	854819	477144	367288	720233	714132	346114	300455	343686	383280	341876	431546	538376	537314	512268
POS_1059	[M+H]+	Emodin	1.39101	0.0551545	0.0054637	197.128	3.885		Organic acids and derivatives	Carboxylic acids and derivatives	Amino acids, peptides, and analogues	C10H16N2O2	XLUAWXQORJEMBD-UHFFFAOYSA-N	CC(C)C1N=C(O)C2CCCN2C1=O	1.4736e+06	2.6867e+06	2.62218e+06	1.96383e+06	3.70554e+06	1.77323e+06	534572	1.10862e+06	1.36527e+06	760094	934843	875211	1.12404e+06	707632	1.4251e+06	1.28205e+06	1.06699e+06	1.29636e+06	1.55158e+06	1.5329e+06	1.4614e+06
POS_2833	[M+H]+	Warfarin	1.64423	0.0549865	0.00677347	295.154	5.039		Lipids and lipid-like molecules	Fatty Acyls	Fatty acids and conjugates	C16H22O5	HXLDSEPZKLJMIQ-DHZHZOJOSA-N	COC1=C(C)C(=O)OC(=C1)\\C(C)=C\\C(C)CCCC(O)=O	626834	1.03492e+06	1.37196e+06	1.39625e+06	900198	728883	484588	1.38306e+06	779817	569605	1.14864e+06	1.16866e+06	521505	467679	534409	608069	499753	672199	831754	832368	817164
POS_2460	[M+H-H2O]+	Phthalic acid	1.0255	0.019902	0.00930355	277.217	8.27		Lipids and lipid-like molecules	Fatty Acyls	Fatty acids and conjugates	C18H30O3	JTEGNNHWOIJBJZ-UHFFFAOYSA-N	CCC=CCC=CCC1OC1CCCCCCCC(O)=O	543199	361350	161031	160773	313836	173682	165800	334276	349272	1.2173e+06	709110	676759	1.93331e+06	1.39096e+06	827586	426596	1.10933e+06	580037	564066	558995	545960
POS_1591	[M+H]+	Visnagin	1.20196	0.0040104	0.0145518	231.065	6.034	C09049	Organoheterocyclic compounds	Benzopyrans	1-benzopyrans	C13H10O4	NZVQLVGOZRELTG-UHFFFAOYSA-N	COC1=C2C=COC2=CC3=C1C(=O)C=C(C)O3	835.518	4030.6	1091.79	934.981	1244.36	1236.13	13460.8	7203.5	27813	6368.03	7416.25	7612.31	328446	273480	1.0289e+06	185526	355923	164995	134325	132890	124453
POS_5399	[M+H-H2O]+	(3beta)-28-Norlup-20(29)-ene-3,17-diol	1.44901	0.00268561	0.0248888	409.381	13.619						CAHGCLMLTWQZNJ-UHFFFAOYSA-N	C[C@H](CCC=C(C)C)[C@@H]1CC[C@]2([C@]1(CCC3=C2CC[C@@H]4[C@@]3(CC[C@@H](C4(C)C)O)C)C)C	165390	242762	748894	594239	232766	216451	543382	496032	161824	123840	273557	251174	87187.1	77943	85984.8	86871.3	88561.7	185207	266354	261997	232352
POS_8629	[M+H]+	Ergotamine	1.02615	2.29369	0.0567231	582.277	4.114	C07544	Alkaloids and derivatives	Ergoline and derivatives	Lysergic acids and derivatives	C33H35N5O5	XCGSFFUVFURLIX-VFGNJEKYSA-N	CN1C[C@@H](C=C2[C@H]1CC3=C[NH]C4=CC=CC2=C34)C(=O)N[C@]5(C)O[C@@]6(O)[C@@H]7CCCN7C(=O)[C@H](CC8=CC=CC=C8)N6C5=O	187173	457614	602766	1.11827e+06	418563	326477	82419	284495	148028	152130	314221	316381	202734	348807	178628	166474	182046	277581	291633	288481	256042
